# Supplementary material for: Geographical separation and ethnic origin influence the human gut microbial composition: a meta-analysis from a Malaysian perspective
Source: Microb Genom. 2021 Aug 31;7(8):000619. doi: 10.1099/mgen.0.000619 (PMC8549367; doi:10.1099/mgen.0.000619)
Supplement: Supplementary material 2 [file mgen-7-0619-s002.xlsx]

## Sheet: titlepage
Supplementary Tables for:
Geographical separation and ethnic origins influence the human gut microbial composition: A meta-analysis from a Malaysian perspective
Jacky Dwiyanto1, Qasim Ayub1,2, Sui Mae Lee1, Su Chern Foo1, Chun Wie Chong3,4, Sadequr Rahman1,5
1 School of Science, Monash University Malaysia, Bandar Sunway, Malaysia
2 Monash University Malaysia Genomics Facility, Bandar Sunway, Malaysia
3 School of Pharmacy, Monash University Malaysia, Bandar Sunway, Malaysia
4 Institute for Research, Development and Innovation, International Medical University, Kuala Lumpur, Malaysia
5 Tropical Medicine and Biology Multidisciplinary Platform, Monash University Malaysia, Bandar Sunway, Malaysia
Corresponding author:
Jacky Dwiyanto, email: jacky.dwiyanto@monash.edu
Sadequr Rahman, email: sadequr.rahman@monash.edu

## Sheet: s1_studylist
Supplementary Table S1. A detailed list of the studies included in this meta-analysis, including extraction methods, preservative usage, target 16S rRNA gene region, inclusion and exclusion criteria, and filtering parameters applied for inclusion in this analysis
author	BioProject	n	country	region	preservative	kit	16S rRNA gene region	age_range	F_M	original_criteria	included_in_this_study
Parker et al. 2017	PRJEB20773	40	india	vellore	na	QIAamp DNA Stool Mini Kit	v4	19_61	39_1	no explicit exclusion criteria	adult
Khine et al. 2020	PRJEB34323	63	indonesia	yogyakarta	rnalater	phenol chloroform	v34	n/a	63_0	no explicit exclusion criteria	mother, faecal sample
Yin et al. 2017	PRJNA338148	13	china	hangzhou, beijing	na	QIAamp DNA Stool Mini Kit	v34	25_38	6_7	excluded: recent antibiotic treatment, frequent gastrointestinal disorders, and metabolic disease.	faecal sample, unique individuals
Winglee et al. 2017	PRJNA349463	40	china	hunan	na	QIAGEN collection and extraction kit	v4	18_65	na	excluded: members of community for <2 years, pregnant or lactating, cancer, worked in an occupation with potential exposure to arsenic, antibiotic use within 3 months	first timepoint, amplicon sequencing
Schneider et al. 2017	PRJNA353065	8	indonesia	medan	na	MagNA Pure LC Total Nucleic Acid Isolation kit	v34	11_100	4_4	control group	indonesia, no cdiff, no diarrhea
Bian et al. 2017	PRJNA385551	300	china	lanchou, rugao, suzhou, taicang	na	PowerSoil DNA Isolation kit	v4	> 10	na	excluded: smoker, alcohol drinker, unstable mood, any known disease, on prescription drugs/within 3 months, personal and family disease history, parents/grandparents passed at <80 age	excluded kindergarden and pupil
Weng et al. 2019	PRJNA431126	24	china	guangzhou	rnalater	Stool DNA Extraction and DNA Extraction Kits	v4	38_52	7_17	excluded: BMI outside normal range, antibiotic/prebiotic/prebiotic/yoghurt consumption within 4 weeks	faecal sample (F) and control (^N)
Gaike et al. 2020	PRJNA448494	20	india	western india	na	QIAamp stool DNA minikit	v4	30_60	11_9	excluded: antibiotic consumption history within 3 months, history of major gastrointestinal surgery, known chronic or clinical disorder	control group, mixed diet
Duan et al. 2020	PRJNA480923	7	china	changzhou, shenyang, taibai	na	PowerFecalâ„¢ DNA Isolation Kit	v4	18_45	6_1	excluded: any disease, medication consumption history within six months	control group
Zhou et al. 2020	PRJNA513244	69	china	changhai	na	Fast DNA SPIN Extraction Kit	v34	47 ± 10	40_29	excluded: antibiotics or probiotics history within 1 month, gastrointestinal, neurological, cardiac, psychiatric, or metabolic diseases	sample 'b'
Lappan et al. 2019	PRJNA525566	23	india	bihar	OMNIgene GUT tubes	QIAamp PowerFecal DNA Kit	v34	7_47	17_6	control group	EC, 16S
Kumbhare et al. 2020	PRJNA527121	10	india	pune	na	QIAmp Mini stool DNA	v4	24.8 ± 3.8	10_0	excluded: gastrointestinal disorders, chronic diseases, obesity, diabetes, or antibiotic consumption history within three months	mother, FT
Tang et al. 2019	PRJNA553183	100	india	belagavi	rnalater	QIAamp PowerFecal DNA kit	v34	23 ± 5 and 22 ± 3	100_0	included: 16-35 years of age, planned pregnancy within next 2 years without intent to utilize contraception.	site = 8
Sun et al. 2019	PRJNA574565	60	china	shanghai	na	QIAamp DNA Stool Mini Kit	v34	> 20	31_29	no explicit exclusion criteria	control sample ('GUT')
Zeng et al. 2020	PRJNA578008	55	china	daocheng, dujiangyan	na	MO BIO PowerFecal DNA Isolation Kit	v4	n/a	23_32	excluded: antibiotic consumption history within one week, any disease symptoms within one week	human, han ethnic group
Dwiyanto et al. 2021	PRJNA631204	175	malaysia	segamat	na	qiaamp mini stool kit	v34	10_83	91_84	no explicit exclusion criteria	community samples

## Sheet: s2_confusionmatrix
Supplementary Table S2. Classification of the ethnicity of Malaysian individuals based on sPLS-DA
	Chinese	Indian	Malay	Accuracy
Chinese	41	11	20	0.6
Indian	10	28	9	0.49
Malay	17	17	23	0.44

## Sheet: s3_pcor_ethnicity
Supplementary Table S3. Partial Spearman correlation analysis between ethnicity and gut microbiota taxa
estimate	p.value	statistic	n	gp	Method	comparison
-0.42985	6.33581e-41	-14.1147	885	4	spearman	eth_Indian_ASV41_Blautia
0.308759	6.49645e-21	9.6243	885	4	spearman	eth_Indian_ASV63_Succinivibrio
0.308626	6.76246e-21	9.61973	885	4	spearman	eth_Malay_ASV41_Blautia
0.294642	4.18129e-19	9.14133	885	4	spearman	eth_Indian_ASV96_Asteroleplasma
-0.294319	4.58687e-19	-9.13036	885	4	spearman	eth_Indian_ASV36_Parabacteroides
-0.287411	3.23252e-18	-8.8965	885	4	spearman	eth_Indian_ASV142_Anaerostipes
-0.284663	6.92373e-18	-8.80392	885	4	spearman	eth_Indian_ASV3_Bacteroides
0.263524	1.83992e-15	8.09922	885	4	spearman	eth_Indian_ASV76_Ligilactobacillus
-0.262631	2.30461e-15	-8.06973	885	4	spearman	eth_Malay_ASV415_Sutterella
-0.26248	2.39357e-15	-8.06476	885	4	spearman	eth_Indian_ASV27_Alistipes
0.253212	2.35182e-14	7.76012	885	4	spearman	eth_Indian_ASV68_Dialister
0.249447	5.79829e-14	7.63701	885	4	spearman	eth_Chinese_ASV3_Bacteroides
0.241533	3.68161e-13	7.37945	885	4	spearman	eth_Malay_ASV10_Romboutsia
0.23763	8.94449e-13	7.253	885	4	spearman	eth_Chinese_ASV212_Lachnoclostridium
0.235241	1.5281e-12	7.1758	885	4	spearman	eth_Indian_ASV101_Alloprevotella
-0.234131	1.95621e-12	-7.13996	885	4	spearman	eth_Indian_ASV47_Subdoligranulum
-0.23271	2.67857e-12	-7.09412	885	4	spearman	eth_Indian_ASV109_Fusicatenibacter
0.231277	3.66901e-12	7.04798	885	4	spearman	eth_Malay_ASV47_Subdoligranulum
0.225953	1.16025e-11	6.87689	885	4	spearman	eth_Chinese_ASV122_Phascolarctobacterium
0.225561	1.26156e-11	6.86431	885	4	spearman	eth_Chinese_ASV41_Blautia
0.214059	1.3703e-10	6.49701	885	4	spearman	eth_Indian_ASV228_Butyrivibrio
-0.213579	1.50954e-10	-6.48173	885	4	spearman	eth_Chinese_ASV76_Ligilactobacillus
-0.211754	2.1757e-10	-6.42373	885	4	spearman	eth_Indian_ASV122_Phascolarctobacterium
0.210851	2.60385e-10	6.39506	885	4	spearman	eth_Malay_ASV142_Anaerostipes
-0.210108	3.0168e-10	-6.37148	885	4	spearman	eth_Indian_ASV74_Dorea
0.208755	3.93875e-10	6.32857	885	4	spearman	eth_Indian_ASV60_Catenibacterium
0.206497	6.12193e-10	6.25705	885	4	spearman	eth_Indian_ASV562_Sarcina
-0.202875	1.22909e-09	-6.14255	885	4	spearman	eth_Malay_ASV562_Sarcina
0.201651	1.55101e-09	6.10392	885	4	spearman	eth_Indian_ASV440_Treponema
0.196042	4.42141e-09	5.92724	885	4	spearman	eth_Indian_ASV751_Anaeroplasma
0.193851	6.60104e-09	5.85842	885	4	spearman	eth_Indian_ASV278_Olsenella
-0.193195	7.43642e-09	-5.83783	885	4	spearman	eth_Malay_ASV63_Succinivibrio
-0.192173	8.94594e-09	-5.80575	885	4	spearman	eth_Chinese_ASV63_Succinivibrio
-0.190321	1.2472e-08	-5.74769	885	4	spearman	eth_Chinese_ASV101_Alloprevotella
-0.187747	1.96866e-08	-5.66709	885	4	spearman	eth_Indian_ASV659_Marvinbryantia
0.187064	2.21983e-08	5.64572	885	4	spearman	eth_Indian_ASV1_Prevotella_9
0.187039	2.22966e-08	5.64493	885	4	spearman	eth_Malay_ASV36_Parabacteroides
-0.186188	2.58741e-08	-5.61834	885	4	spearman	eth_Chinese_ASV96_Asteroleplasma
0.185156	3.09716e-08	5.58607	885	4	spearman	eth_Indian_ASV235_Prevotella_7
0.183167	4.36589e-08	5.52399	885	4	spearman	eth_Indian_ASV415_Sutterella
-0.181715	5.59666e-08	-5.4787	885	4	spearman	eth_Malay_ASV96_Asteroleplasma
0.181095	6.21964e-08	5.45935	885	4	spearman	eth_Indian_ASV475_Mitsuokella
0.180139	7.31197e-08	5.42957	885	4	spearman	eth_Chinese_ASV36_Parabacteroides
0.179163	8.61786e-08	5.39919	885	4	spearman	eth_Indian_ASV340_Anaerovibrio
0.1771	1.21629e-07	5.33498	885	4	spearman	eth_Indian_ASV1672_Helicobacter
-0.176819	1.2743e-07	-5.32624	885	4	spearman	eth_Indian_ASV10_Romboutsia
-0.176741	1.29085e-07	-5.32382	885	4	spearman	eth_Indian_ASV280_UBA1819
-0.172963	2.39757e-07	-5.20648	885	4	spearman	eth_Malay_ASV278_Olsenella
0.172673	2.51314e-07	5.19746	885	4	spearman	eth_Chinese_ASV54_Megamonas
0.171882	2.85534e-07	5.17294	885	4	spearman	eth_Malay_ASV27_Alistipes
-0.170849	3.37114e-07	-5.14089	885	4	spearman	eth_Malay_ASV388_Slackia
0.16512	8.30967e-07	4.96361	885	4	spearman	eth_Chinese_ASV517_Bilophila
-0.164955	8.52517e-07	-4.9585	885	4	spearman	eth_Indian_ASV1372_Negativibacillus
-0.163401	1.0829e-06	-4.91051	885	4	spearman	eth_Chinese_ASV60_Catenibacterium
-0.162615	1.22118e-06	-4.88625	885	4	spearman	eth_Malay_ASV68_Dialister
0.161086	1.5403e-06	4.83907	885	4	spearman	eth_Indian_ASV123_Haemophilus
-0.160826	1.60203e-06	-4.83105	885	4	spearman	eth_Malay_ASV475_Mitsuokella
0.160818	1.60394e-06	4.8308	885	4	spearman	eth_Indian_ASV287_Elusimicrobium
0.158667	2.21423e-06	4.7645	885	4	spearman	eth_Chinese_ASV491_Flavonifractor
0.155278	3.64818e-06	4.6602	885	4	spearman	eth_Chinese_ASV27_Alistipes
-0.154003	4.39029e-06	-4.621	885	4	spearman	eth_Indian_ASV54_Megamonas
0.153405	4.78629e-06	4.60262	885	4	spearman	eth_Chinese_ASV428_Eggerthella
-0.15318	4.9435e-06	-4.59572	885	4	spearman	eth_Chinese_ASV68_Dialister
0.152689	5.30501e-06	4.58063	885	4	spearman	eth_Indian_ASV388_Slackia
-0.151619	6.18214e-06	-4.54776	885	4	spearman	eth_Malay_ASV228_Butyrivibrio
0.1513	6.46917e-06	4.53797	885	4	spearman	eth_Indian_ASV1211_Glutamicibacter
-0.151086	6.66895e-06	-4.5314	885	4	spearman	eth_Chinese_ASV1_Prevotella_9
-0.150697	7.04671e-06	-4.51948	885	4	spearman	eth_Malay_ASV751_Anaeroplasma
0.150011	7.76477e-06	4.49841	885	4	spearman	eth_Chinese_ASV360_Fusobacterium
0.147911	1.04191e-05	4.43404	885	4	spearman	eth_Indian_ASV720_Fournierella
-0.147871	1.04783e-05	-4.43279	885	4	spearman	eth_Malay_ASV123_Haemophilus
0.147865	1.04868e-05	4.43261	885	4	spearman	eth_Chinese_ASV109_Fusicatenibacter
0.147617	1.08541e-05	4.42502	885	4	spearman	eth_Chinese_ASV280_UBA1819
-0.146616	1.24664e-05	-4.39436	885	4	spearman	eth_Malay_ASV440_Treponema
-0.146459	1.27398e-05	-4.38954	885	4	spearman	eth_Indian_ASV428_Eggerthella
0.146061	1.34575e-05	4.37734	885	4	spearman	eth_Chinese_ASV142_Anaerostipes
0.142752	2.11011e-05	4.27611	885	4	spearman	eth_Malay_ASV109_Fusicatenibacter
0.141261	2.57628e-05	4.23051	885	4	spearman	eth_Chinese_ASV308_Acidaminococcus
0.14088	2.70983e-05	4.21889	885	4	spearman	eth_Chinese_ASV659_Marvinbryantia
0.139675	3.17838e-05	4.18206	885	4	spearman	eth_Malay_ASV74_Dorea
0.135863	5.21706e-05	4.06576	885	4	spearman	eth_Indian_ASV939_Oribacterium
-0.135802	5.2582e-05	-4.06389	885	4	spearman	eth_Indian_ASV491_Flavonifractor
0.134528	6.18722e-05	4.02506	885	4	spearman	eth_Indian_ASV1487_Rikenella
0.133794	6.79087e-05	4.00269	885	4	spearman	eth_Chinese_ASV1372_Negativibacillus
0.133096	7.41599e-05	3.98143	885	4	spearman	eth_Indian_ASV181_Prevotella
-0.131546	9.00309e-05	-3.93427	885	4	spearman	eth_Indian_ASV195_Barnesiella
0.13116	9.44634e-05	3.9225	885	4	spearman	eth_Chinese_ASV714_Coprobacter
0.130651	0.000100614	3.90701	885	4	spearman	eth_Chinese_ASV1096_Paludicola
-0.12984	0.000111199	-3.88235	885	4	spearman	eth_Indian_ASV212_Lachnoclostridium
0.128394	0.000132718	3.83839	885	4	spearman	eth_Malay_ASV184_Coprococcus
0.128042	0.000138511	3.8277	885	4	spearman	eth_Chinese_ASV14_Collinsella
0.126957	0.000157942	3.79472	885	4	spearman	eth_Chinese_ASV737_Oscillibacter
0.126455	0.000167776	3.77946	885	4	spearman	eth_Chinese_ASV344_Adlercreutzia
0.12546	0.000188962	3.74926	885	4	spearman	eth_Indian_ASV364_Veillonella
-0.124959	0.000200574	-3.73403	885	4	spearman	eth_Malay_ASV340_Anaerovibrio
-0.124954	0.000200672	-3.73391	885	4	spearman	eth_Indian_ASV117_Odoribacter
0.124807	0.000204215	3.72943	885	4	spearman	eth_Indian_ASV837_Lactococcus
-0.124361	0.000215285	-3.71589	885	4	spearman	eth_Indian_ASV898_Hungatella
-0.124261	0.00021783	-3.71287	885	4	spearman	eth_Malay_ASV364_Veillonella
0.122493	0.000268057	3.65922	885	4	spearman	eth_Malay_ASV157_Turicibacter
0.122086	0.000281065	3.64687	885	4	spearman	eth_Chinese_ASV74_Dorea
0.121965	0.000285046	3.6432	885	4	spearman	eth_Chinese_ASV264_Tyzzerella
0.12192	0.000286529	3.64184	885	4	spearman	eth_Indian_ASV736_Solobacterium
-0.121213	0.000310957	-3.62041	885	4	spearman	eth_Chinese_ASV235_Prevotella_7
-0.118068	0.000445157	-3.52512	885	4	spearman	eth_Malay_ASV76_Ligilactobacillus
0.117437	0.000477871	3.50602	885	4	spearman	eth_Malay_ASV195_Barnesiella
-0.117273	0.000486707	-3.50107	885	4	spearman	eth_Malay_ASV1096_Paludicola
-0.116141	0.000552221	-3.4668	885	4	spearman	eth_Chinese_ASV939_Oribacterium
0.114906	0.000632939	3.42945	885	4	spearman	eth_Malay_ASV56_Intestinibacter
-0.11484	0.000637554	-3.42745	885	4	spearman	eth_Chinese_ASV230_Lactobacillus
-0.114619	0.000653258	-3.42075	885	4	spearman	eth_Chinese_ASV500_Weissella
-0.11452	0.00066036	-3.41777	885	4	spearman	eth_Chinese_ASV228_Butyrivibrio
0.114452	0.000665322	3.4157	885	4	spearman	eth_Indian_ASV730_Enterorhabdus
-0.11398	0.000700586	-3.40143	885	4	spearman	eth_Chinese_ASV1672_Helicobacter
-0.113236	0.000759636	-3.37895	885	4	spearman	eth_Malay_ASV720_Fournierella
0.113203	0.000762395	3.37794	885	4	spearman	eth_Indian_ASV317_Senegalimassilia
-0.113026	0.000777152	-3.3726	885	4	spearman	eth_Malay_ASV1091_Campylobacter
0.112534	0.000819649	3.35772	885	4	spearman	eth_Indian_ASV1091_Campylobacter
-0.112426	0.000829199	-3.35447	885	4	spearman	eth_Chinese_ASV837_Lactococcus
-0.111394	0.000926352	-3.3233	885	4	spearman	eth_Indian_ASV486_Desulfovibrio
-0.11096	0.000970292	-3.31019	885	4	spearman	eth_Indian_ASV714_Coprobacter
0.110833	0.000983522	3.30635	885	4	spearman	eth_Indian_ASV522_Libanicoccus
-0.110586	0.00100971	-3.29888	885	4	spearman	eth_Malay_ASV287_Elusimicrobium
-0.110214	0.00105042	-3.28763	885	4	spearman	eth_Malay_ASV235_Prevotella_7
-0.11002	0.00107214	-3.2818	885	4	spearman	eth_Chinese_ASV181_Prevotella
0.109838	0.00109299	3.27629	885	4	spearman	eth_Malay_ASV3_Bacteroides
-0.109171	0.00117259	-3.25614	885	4	spearman	eth_Indian_ASV360_Fusobacterium
-0.10727	0.00142949	-3.19879	885	4	spearman	eth_Malay_ASV1672_Helicobacter
-0.106353	0.00157114	-3.17112	885	4	spearman	eth_Indian_ASV77_Ruminococcus
0.106267	0.00158497	3.16855	885	4	spearman	eth_Indian_ASV1615_Muribaculum
-0.105713	0.00167747	-3.15183	885	4	spearman	eth_Malay_ASV101_Alloprevotella
0.105693	0.00168089	3.15123	885	4	spearman	eth_Indian_ASV13_Bifidobacterium
-0.103874	0.00202102	-3.0964	885	4	spearman	eth_Chinese_ASV440_Treponema
-0.102299	0.00236521	-3.04895	885	4	spearman	eth_Malay_ASV736_Solobacterium
0.101112	0.00265914	3.01321	885	4	spearman	eth_Malay_ASV77_Ruminococcus
-0.100603	0.00279521	-2.99788	885	4	spearman	eth_Indian_ASV1453_Tuzzerella
-0.0989979	0.0032665	-2.94957	885	4	spearman	eth_Malay_ASV60_Catenibacterium
-0.0989459	0.00328291	-2.94801	885	4	spearman	eth_Malay_ASV1211_Glutamicibacter
0.0985267	0.003418	2.9354	885	4	spearman	eth_Malay_ASV303_Enterococcus
-0.0979081	0.00362658	-2.91679	885	4	spearman	eth_Chinese_ASV340_Anaerovibrio
-0.0978365	0.00365146	-2.91463	885	4	spearman	eth_Indian_ASV517_Bilophila
0.0970988	0.00391688	2.89245	885	4	spearman	eth_Indian_ASV230_Lactobacillus
-0.0969638	0.00396731	-2.88839	885	4	spearman	eth_Indian_ASV785_Actinomyces
-0.0969305	0.00397983	-2.88739	885	4	spearman	eth_Indian_ASV308_Acidaminococcus
-0.0967686	0.00404125	-2.88252	885	4	spearman	eth_Indian_ASV184_Coprococcus
-0.0967484	0.00404901	-2.88191	885	4	spearman	eth_Indian_ASV344_Adlercreutzia
0.0958786	0.00439454	2.85576	885	4	spearman	eth_Malay_ASV1197_Enorma
-0.0958137	0.00442137	-2.85381	885	4	spearman	eth_Malay_ASV2771_Corynebacterium
-0.0956474	0.00449076	-2.84881	885	4	spearman	eth_Malay_ASV873_Colidextribacter
0.0950699	0.00473953	2.83145	885	4	spearman	eth_Chinese_ASV898_Hungatella
0.0947775	0.00487019	2.82266	885	4	spearman	eth_Malay_ASV659_Marvinbryantia
-0.0923483	0.00608765	-2.74969	885	4	spearman	eth_Chinese_ASV751_Anaeroplasma
0.0917899	0.0064036	2.73292	885	4	spearman	eth_Chinese_ASV349_Butyricimonas
-0.0916192	0.00650311	-2.72779	885	4	spearman	eth_Chinese_ASV730_Enterorhabdus
-0.0908197	0.00698777	-2.70379	885	4	spearman	eth_Indian_ASV349_Butyricimonas
-0.089645	0.00775864	-2.66853	885	4	spearman	eth_Chinese_ASV1211_Glutamicibacter
-0.0895525	0.0078225	-2.66576	885	4	spearman	eth_Chinese_ASV287_Elusimicrobium
-0.0895417	0.00782995	-2.66543	885	4	spearman	eth_Indian_ASV15_Faecalibacterium
-0.0892965	0.00800156	-2.65808	885	4	spearman	eth_Indian_ASV221_Butyricicoccus
-0.0875055	0.00936032	-2.60435	885	4	spearman	eth_Malay_ASV26_Megasphaera
-0.0868742	0.00988612	-2.58542	885	4	spearman	eth_Chinese_ASV1487_Rikenella
0.0856662	0.010966	2.5492	885	4	spearman	eth_Malay_ASV117_Odoribacter
-0.0845838	0.0120211	-2.51675	885	4	spearman	eth_Chinese_ASV2943_Rothia
0.0843674	0.0122425	2.51027	885	4	spearman	eth_Indian_ASV727_Ruminobacter
-0.0843063	0.0123057	-2.50844	885	4	spearman	eth_Malay_ASV1_Prevotella_9
0.0840286	0.0125964	2.50012	885	4	spearman	eth_Malay_ASV486_Desulfovibrio
-0.0828905	0.0138524	-2.46602	885	4	spearman	eth_Chinese_ASV317_Senegalimassilia
-0.0812063	0.0159133	-2.41558	885	4	spearman	eth_Malay_ASV1487_Rikenella
0.0807589	0.0165042	2.40218	885	4	spearman	eth_Chinese_ASV240_Monoglobus
-0.0807175	0.0165599	-2.40094	885	4	spearman	eth_Indian_ASV928_Sellimonas
-0.0800211	0.0175206	-2.38009	885	4	spearman	eth_Indian_ASV603_Eisenbergiella
-0.0794262	0.0183797	-2.36229	885	4	spearman	eth_Indian_ASV737_Oscillibacter
-0.0784892	0.0198075	-2.33424	885	4	spearman	eth_Indian_ASV264_Tyzzerella
0.0783385	0.0200459	2.32973	885	4	spearman	eth_Indian_ASV378_Halomonas
0.0776433	0.0211784	2.30893	885	4	spearman	eth_Malay_ASV1123_Shuttleworthia
-0.0771678	0.0219847	-2.29471	885	4	spearman	eth_Malay_ASV727_Ruminobacter
-0.0757407	0.0245669	-2.25202	885	4	spearman	eth_Malay_ASV1615_Muribaculum
-0.0756815	0.0246795	-2.25025	885	4	spearman	eth_Chinese_ASV361_Limosilactobacillus
0.0752382	0.0255364	2.237	885	4	spearman	eth_Malay_ASV15_Faecalibacterium
0.0750543	0.0258995	2.2315	885	4	spearman	eth_Malay_ASV280_UBA1819
0.073809	0.0284771	2.19427	885	4	spearman	eth_Malay_ASV1372_Negativibacillus
0.073606	0.0289175	2.1882	885	4	spearman	eth_Chinese_ASV26_Megasphaera
-0.0727547	0.0308288	-2.16276	885	4	spearman	eth_Malay_ASV144_Lachnospira
-0.0724247	0.0315984	-2.1529	885	4	spearman	eth_Indian_ASV56_Intestinibacter
-0.071986	0.0326468	-2.13979	885	4	spearman	eth_Chinese_ASV107_Holdemanella
0.0711886	0.0346285	2.11596	885	4	spearman	eth_Chinese_ASV914_Cetobacterium
-0.0708919	0.0353916	-2.1071	885	4	spearman	eth_Indian_ASV14_Collinsella
-0.0708221	0.0355734	-2.10501	885	4	spearman	eth_Chinese_ASV13_Bifidobacterium
-0.0706228	0.0360961	-2.09906	885	4	spearman	eth_Malay_ASV11_Agathobacter
-0.0702911	0.0369811	-2.08915	885	4	spearman	eth_Malay_ASV522_Libanicoccus
-0.0701664	0.0373183	-2.08543	885	4	spearman	eth_Chinese_ASV720_Fournierella
0.0698551	0.0381721	2.07613	885	4	spearman	eth_Chinese_ASV117_Odoribacter
0.069725	0.0385335	2.07225	885	4	spearman	eth_Indian_ASV1043_Bacillus
0.0697163	0.0385579	2.07199	885	4	spearman	eth_Malay_ASV1145_Brucella
-0.0696001	0.0388835	-2.06852	885	4	spearman	eth_Indian_ASV157_Turicibacter
0.069509	0.0391405	2.06579	885	4	spearman	eth_Chinese_ASV1453_Tuzzerella
0.068471	0.0421708	2.0348	885	4	spearman	eth_Chinese_ASV603_Eisenbergiella
-0.0683528	0.0425281	-2.03127	885	4	spearman	eth_Indian_ASV303_Enterococcus
0.068132	0.0432023	2.02468	885	4	spearman	eth_Chinese_ASV144_Lachnospira
-0.0679873	0.043649	-2.02036	885	4	spearman	eth_Chinese_ASV522_Libanicoccus
-0.0669156	0.0470809	-1.98837	885	4	spearman	eth_Malay_ASV212_Lachnoclostridium
-0.0665563	0.0482813	-1.97764	885	4	spearman	eth_Malay_ASV378_Halomonas
-0.0665439	0.0483231	-1.97727	885	4	spearman	eth_Malay_ASV160_Methanobrevibacter
-0.0662708	0.0492529	-1.96912	885	4	spearman	eth_Indian_ASV1234_Howardella
-0.0662241	0.0494133	-1.96773	885	4	spearman	eth_Malay_ASV59_Klebsiella

## Sheet: s4_ldm_summary
Supplementary Table S4. List of taxa associated with ethnicity based on the Linear Decomposition Model. The significant value for multiple group comparison was adjusted using the Benjamini-Hochberg method.
mean.freq	pval	adj.pval	directionIndian	directionMalay	ASV
0.00979	2.86e-05	0.00177	+	-	ASV76_Ligilactobacillus
0.0034	2.86e-05	0.00177	+	-	ASV278_Olsenella
0.000219	8.57e-05	0.00354	-	-	ASV1096_Paludicola
0.000543	0.000629	0.0195	-	+	ASV522_Libanicoccus
0.0531	0.000829	0.0205	+	+	ASV13_Bifidobacterium
0.000258	0.00203	0.0419	+	-	ASV736_Solobacterium
0.000512	0.00271	0.0442	-	-	ASV714_Coprobacter
0.000209	0.00286	0.0442	+	+	ASV730_Enterorhabdus
